# Supplementary material for: Bioactive and Elastic Emulsion Electrospun DegraPol Tubes Delivering IGF-1 for Tendon Rupture Repair
Source: Int J Mol Sci. 2023 Jun 17;24(12):10272. doi: 10.3390/ijms241210272 (PMC10299220; doi:10.3390/ijms241210272)
Supplement: Supplementary file 1 [file ijms-24-10272-s001.zip]

Archive with 1 entries (1 files):
- ijms-2419181-SI.pdf
